# Supplementary material for: Investigating Potential Cardiovascular Toxicity of Two Anti-Leukemia Drugs of Asciminib and Ponatinib in Zebrafish Embryos
Source: Int J Mol Sci. 2022 Oct 3;23(19):11711. doi: 10.3390/ijms231911711 (PMC9570146; doi:10.3390/ijms231911711)
Supplement: Supplementary file 1 [file ijms-23-11711-s001.zip]

Archive with 2 entries (2 files):
- ijms-1892300-supplementary-tables and figures.pdf
- Suplementary Video S1. Slow blood flow velocity of zebrafish larvae after PON treatment.mp4
